# Supplementary material for: Nationwide Outbreak of Candida auris Infections Driven by COVID-19 Hospitalizations, Israel, 2021–2022
Source: Emerg Infect Dis. 2023 Jul;29(7):1302–11. doi: 10.3201/eid2907.221888 (PMC10310389; doi:10.3201/eid2907.221888)
Supplement: Appendix 1 — Additional data used in study of nationwide outbreak of Candida auris infections driven by COVID-19 hospitalizations, Israel, 2021–2022. [file 22-1888-Techapp-s1.xlsx]

## Sheet: Sheet1
Article DOI: https://doi.org/10.3201/eid2907.221888
Nationwide Outbreak of Candida auris Infections Driven by COVID-19 Hospitalizations, Israel, 2021–2022
Appendix 1 Table. Sequence accession numbers from GenBank for isolates used in study
Isolate	ITS	NL	RPB1	RPB2
1011	OQ061354	OQ061407	OQ150809	OQ150867
1381	OQ061355	OQ061408	OQ150802	OQ150860
1383	OQ061356	OQ061409	OQ150808	OQ150866
1412	OQ061357	OQ061410	OQ150803	OQ150861
1541	OQ061358	OQ061411	OQ150806	OQ150864
1555	OQ061359	OQ061412	OQ150779	OQ150837
1639	OQ061360	OQ061413	OQ150780	OQ150838
1642	OQ061361	OQ061414	OQ150814	OQ150872
1717	OQ061362	OQ061415	OQ150805	OQ150863
1773	OQ061363	OQ061416	OQ150795	OQ150853
1891	OQ061364	OQ061417	OQ150793	OQ150851
1892	OQ061365	OQ061418	OQ150794	OQ150852
1897	OQ061366	OQ061419	OQ150792	OQ150850
1901	OQ061367	OQ061420	OQ150810	OQ150868
1915	OQ061368	OQ061421	OQ150781	OQ150839
1917	OQ061369	OQ061422	OQ150804	OQ150862
1919	OQ061370	OQ061423	OQ150782	OQ150840
1920	OQ061371	OQ061424	OQ150783	OQ150841
1921	OQ061372	OQ061425	OQ150784	OQ150842
1922	OQ061373	OQ061426	OQ150785	OQ150843
1924	OQ061374	OQ061427	OQ150786	OQ150844
1925	OQ061375	OQ061428	OQ150787	OQ150845
1926	OQ061376	OQ061429	OQ150788	OQ150846
1927	OQ061377	OQ061430	OQ150789	OQ150847
1928	OQ061378	OQ061431	OQ150790	OQ150848
1929	OQ061379	OQ061432	OQ150791	OQ150849
597	OQ061380	OQ061441	OQ150812	OQ150870
598	OQ061381	OQ061442	OQ150811	OQ150869
653	OQ061382	OQ061443	OQ150813	OQ150871
720	OQ061383	OQ061444	OQ150796	OQ150854
721	OQ061384	OQ061445	OQ150797	OQ150855
722	OQ061385	OQ061446	OQ150798	OQ150856
2152	OQ061386	OQ061433	OQ150815	OQ150873
2181	OQ061387	OQ061434	OQ150816	OQ150874
2182	OQ061388	OQ061435	OQ150817	OQ150875
2183	OQ061389	OQ061436	OQ150818	OQ150876
2200	OQ061390	OQ061437	OQ150819	OQ150877
2401	OQ061391	OQ061438	OQ150820	OQ150878
2402	OQ061392	OQ061439	OQ150821	OQ150879
2407	OQ061393	OQ061440	OQ150822	OQ150880
2400	OQ061394	OQ061447	OQ150823	OQ150881
2403	OQ061395	OQ061448	OQ150824	OQ150882
2404	OQ061396	OQ061449	OQ150825	OQ150883
2409	OQ061397	OQ061450	OQ150826	OQ150884
2393	OQ061398	OQ061451	OQ150827	OQ150885
2460	OQ061399	OQ061452	OQ150828	OQ150886
2199	OQ061400	OQ061453	OQ150829	OQ150887
2254	OQ061401	OQ061454	OQ150830	OQ150888
2419	OQ061402	OQ061455	OQ150831	OQ150889
2501	OQ061403	OQ061456	OQ150832	OQ150890
2502	OQ061404	OQ061457	OQ150833	OQ150891
2525	OQ061405	OQ061458	OQ150834	OQ150892
23	KU896949	KU886679	OQ150799	OQ150857
24	KU896951	KU886681	OQ150800	OQ150858
172	KX518348	KU886682	OQ150807	OQ150865
197	KU896953	KU886683	OQ150778	OQ150836
156	KU896950	KU886680	OQ150801	OQ150859
201	KU896948	KU886678	OQ150777	OQ150835
